# Supplementary material for: Cross‐lags and the unbiased estimation of life‐history and demographic parameters
Source: J Anim Ecol. 2021 Aug 18;90(10):2234–53. doi: 10.1111/1365-2656.13572 (PMC9290935; doi:10.1111/1365-2656.13572)
Supplement: Supplementary file 1 — Supplementary Material [file JANE-90-2234-s001.zip]

Archive with 12 entries (12 files):
- Fig_tutorial1.png.png
- Fig_tutorial2.png.png
- jane13572-sup-0005-Supinfo.docx
- Melegans.txt.txt
- README.txt
- simulation_functions.R
- Tutorial1.docx
- Tutorial1.Rmd
- Tutorial2.docx
- Tutorial2.Rmd
- Tutorial3.docx
- Tutorial3.Rmd
