# Supplementary material for: Cross‐lags and the unbiased estimation of life‐history and demographic parameters
Source: J Anim Ecol. 2021 Aug 18;90(10):2234–53. doi: 10.1111/1365-2656.13572 (PMC9290935; doi:10.1111/1365-2656.13572)
Supplement: Supplementary file 1 — Supplementary Material [file JANE-90-2234-s001.zip › Melegans.txt.txt]

SubjectID	Time	GroupSize	Survivors	Offspring	LaggedUnavailable	OffspringLagged	GroupSizeLagged
1	1	7	6	4	1	NA	NA
1	2	10	8	2	0	4	7
1	3	8	6	1	0	2	10
1	4	5	3	0	0	1	8
1	5	3	3	0	0	0	5
1	6	3	2	2	0	0	3
1	7	4	4	1	0	2	3
1	8	5	3	0	0	1	4
1	9	4	3	1	0	0	5
2	1	6	4	2	1	NA	NA
2	2	5	4	1	0	2	6
2	3	5	4	0	0	1	5
2	4	4	3	0	0	0	5
2	5	3	0	0	0	0	4
3	1	7	6	0	1	NA	NA
3	2	5	4	0	0	0	7
3	3	3	2	0	0	0	5
3	4	3	2	0	0	0	3
3	5	2	2	0	0	0	3
3	6	3	1	0	0	0	2
3	7	2	1	0	0	0	3
3	8	2	1	0	0	0	2
3	9	2	2	0	0	0	2
4	1	6	5	1	1	NA	NA
4	2	6	6	1	0	1	6
4	3	5	2	1	0	1	6
4	4	4	1	1	0	1	5
4	5	3	3	0	0	1	4
4	6	2	1	0	0	0	3
4	7	3	3	0	0	0	2
4	8	2	2	1	0	0	3
4	9	3	2	0	0	1	2
5	1	5	3	1	1	NA	NA
5	2	5	4	1	0	1	5
5	3	5	4	1	0	1	5
5	4	5	4	0	0	1	5
5	5	4	2	0	0	0	5
6	1	6	4	2	1	NA	NA
6	2	6	4	0	0	2	6
6	3	6	5	1	0	0	6
6	4	5	5	0	0	1	6
6	6	2	2	1	1	NA	NA
6	7	4	3	2	0	1	2
6	8	5	4	0	0	2	4
6	9	5	2	0	0	0	5
7	1	4	4	1	1	NA	NA
7	2	5	4	0	0	1	4
7	3	4	4	0	0	0	5
7	4	4	2	0	0	0	4
7	5	3	2	0	0	0	4
7	6	2	1	0	0	0	3
7	7	3	3	1	0	0	2
7	8	4	3	2	0	1	3
7	9	5	3	0	0	2	4
8	1	6	6	1	1	NA	NA
8	2	7	6	0	0	1	6
8	3	6	5	1	0	0	7
8	4	6	4	0	0	1	6
8	5	5	3	0	0	0	6
8	6	4	3	0	0	0	5
8	7	3	1	1	0	0	4
8	8	3	2	3	0	1	3
8	9	5	3	1	0	3	3
9	1	6	5	0	1	NA	NA
9	2	5	5	3	0	0	6
9	3	7	5	1	0	3	5
9	4	5	5	0	0	1	7
9	5	4	4	0	0	0	5
9	6	2	2	1	0	0	4
9	7	4	4	2	0	1	2
9	8	6	1	0	0	2	4
9	9	2	1	0	0	0	6
10	1	2	2	2	1	NA	NA
10	2	4	3	1	0	2	2
10	3	3	2	2	0	1	4
10	4	6	6	0	0	2	3
10	5	4	4	0	0	0	6
10	6	4	3	0	0	0	4
10	7	3	2	0	0	0	4
10	8	2	1	0	0	0	3
10	9	2	2	0	0	0	2
11	1	2	2	0	1	NA	NA
11	2	2	2	0	0	0	2
11	3	2	2	2	0	0	2
11	4	3	3	1	0	2	2
11	5	4	3	2	0	1	3
11	6	4	2	0	0	2	4
11	7	3	3	0	0	0	4
11	8	3	1	0	0	0	3
11	9	2	1	0	0	0	3
12	1	2	2	2	1	NA	NA
12	2	4	3	0	0	2	2
12	3	3	3	3	0	0	4
12	4	4	4	0	0	3	3
12	5	4	2	0	0	0	4
12	6	3	2	2	0	0	4
12	7	4	4	0	0	2	3
12	8	4	4	0	0	0	4
12	9	4	2	0	0	0	4
13	1	3	1	0	1	NA	NA
13	2	2	2	0	0	0	3
13	3	2	2	0	0	0	2
13	4	2	2	0	0	0	2
13	5	2	2	0	0	0	2
13	6	3	2	0	0	0	2
13	7	3	1	0	0	0	3
14	1	4	4	1	1	NA	NA
14	2	5	3	1	0	1	4
14	3	5	5	0	0	1	5
14	4	6	5	0	0	0	5
14	5	5	4	0	0	0	6
14	6	5	4	2	0	0	5
14	8	4	1	1	1	NA	NA
14	9	3	2	0	0	1	4
15	1	3	1	2	1	NA	NA
15	2	4	4	0	0	2	3
15	3	3	2	0	0	0	4
15	4	2	1	1	0	0	3
15	5	4	2	1	0	1	2
15	6	3	1	0	0	1	4
15	7	3	1	0	0	0	3
15	8	2	1	0	0	0	3
16	1	3	3	0	1	NA	NA
16	2	3	2	0	0	0	3
16	3	2	2	0	0	0	3
16	4	2	0	0	0	0	2
17	1	2	2	1	1	NA	NA
17	2	3	3	0	0	1	2
17	3	3	3	1	0	0	3
17	4	4	2	0	0	1	3
17	5	3	3	1	0	0	4
17	6	4	3	1	0	1	3
17	7	4	3	0	0	1	4
17	8	3	3	0	0	0	4
17	9	3	3	0	0	0	3
18	1	7	6	0	1	NA	NA
18	2	4	2	1	0	0	7
18	3	3	3	0	0	1	4
18	4	3	3	0	0	0	3
18	5	2	2	0	0	0	3
18	6	2	2	1	0	0	2
18	7	4	2	2	0	1	2
18	8	4	3	1	0	2	4
18	9	4	3	1	0	1	4
19	1	3	1	1	1	NA	NA
19	2	4	3	0	0	1	3
19	3	2	0	0	0	0	4
19	4	3	2	1	0	0	2
19	5	3	2	1	0	1	3
19	6	3	1	0	0	1	3
19	9	3	3	0	1	NA	NA
20	1	6	4	1	1	NA	NA
20	2	5	3	1	0	1	6
20	3	4	4	0	0	1	5
20	4	4	4	0	0	0	4
20	5	4	3	2	0	0	4
20	6	4	2	1	0	2	4
20	7	4	3	0	0	1	4
20	8	3	2	0	0	0	4
20	9	2	2	0	0	0	3
21	1	5	4	0	1	NA	NA
21	2	4	3	0	0	0	5
21	3	2	1	0	0	0	4
21	4	2	1	0	0	0	2
21	5	2	1	0	0	0	2
21	6	3	3	0	0	0	2
21	7	3	3	0	0	0	3
21	8	3	2	0	0	0	3
21	9	2	2	0	0	0	3
22	1	2	1	1	1	NA	NA
22	2	4	4	0	0	1	2
22	3	3	2	1	0	0	4
22	4	4	3	0	0	1	3
22	5	3	1	1	0	0	4
22	6	3	1	3	0	1	3
22	7	4	3	0	0	3	3
22	8	3	1	1	0	0	4
22	9	3	3	0	0	1	3
23	1	4	2	0	1	NA	NA
23	2	3	2	2	0	0	4
23	3	4	3	1	0	2	3
23	4	4	2	1	0	1	4
23	5	4	4	0	0	1	4
23	6	4	3	0	0	0	4
23	7	3	3	0	0	0	4
23	8	3	1	0	0	0	3
24	1	3	3	2	1	NA	NA
24	2	5	3	0	0	2	3
24	3	4	4	0	0	0	5
24	4	4	3	0	0	0	4
24	5	3	3	0	0	0	4
24	6	3	2	2	0	0	3
24	7	4	3	0	0	2	3
24	8	3	0	0	0	0	4
24	9	2	2	1	0	0	3
25	1	4	2	0	1	NA	NA
25	2	3	3	1	0	0	4
25	3	4	3	0	0	1	3
25	4	3	2	0	0	0	4
25	5	2	1	0	0	0	3
25	6	3	2	3	0	0	2
25	7	5	2	1	0	3	3
25	8	4	4	0	0	1	5
25	9	3	3	0	0	0	4
26	1	4	3	0	1	NA	NA
26	2	2	2	0	0	0	4
26	3	2	1	0	0	0	2
26	4	2	1	1	0	0	2
26	5	3	2	0	0	1	2
26	6	3	2	0	0	0	3
27	1	3	3	0	1	NA	NA
27	2	3	2	1	0	0	3
27	3	4	3	0	0	1	3
27	4	4	4	2	0	0	4
27	5	6	3	0	0	2	4
27	6	4	3	2	0	0	6
27	7	4	3	2	0	2	4
27	8	4	1	1	0	2	4
27	9	3	2	1	0	1	4
28	2	5	5	0	1	NA	NA
28	3	5	1	0	0	0	5
28	4	3	3	0	0	0	5
28	5	2	2	0	0	0	3
28	6	2	2	2	0	0	2
28	7	5	4	0	0	2	2
28	8	4	2	0	0	0	5
28	9	4	2	1	0	0	4
29	1	2	2	0	1	NA	NA
29	2	2	2	1	0	0	2
29	3	3	1	0	0	1	2
30	1	6	4	1	1	NA	NA
30	2	5	5	0	0	1	6
30	3	6	5	1	0	0	5
30	5	5	4	1	1	NA	NA
30	6	5	5	0	0	1	5
30	7	6	5	0	0	0	5
30	8	5	2	0	0	0	6
30	9	2	1	0	0	0	5
31	1	4	4	2	1	NA	NA
31	2	5	3	0	0	2	4
31	3	3	2	1	0	0	5
31	4	3	3	1	0	1	3
31	5	4	3	0	0	1	3
31	6	4	3	1	0	0	4
31	7	5	5	0	0	1	4
31	8	5	1	0	0	0	5
31	9	3	3	0	0	0	5
32	1	4	4	1	1	NA	NA
32	2	5	4	2	0	1	4
32	3	5	5	1	0	2	5
32	4	4	2	2	0	1	5
32	5	4	3	1	0	2	4
32	6	4	2	1	0	1	4
32	7	3	2	0	0	1	4
32	8	3	3	0	0	0	3
32	9	3	1	0	0	0	3
33	1	3	3	0	1	NA	NA
33	2	2	2	0	0	0	3
33	3	2	2	0	0	0	2
33	4	2	2	0	0	0	2
33	5	2	2	0	0	0	2
33	6	2	1	1	0	0	2
33	7	3	2	0	0	1	2
33	8	2	1	0	0	0	3
33	9	2	1	0	0	0	2
34	1	5	5	2	1	NA	NA
34	2	7	5	0	0	2	5
34	3	5	4	1	0	0	7
34	4	4	4	0	0	1	5
34	5	4	3	0	0	0	4
34	6	3	0	0	0	0	4
35	1	3	2	2	1	NA	NA
35	2	4	4	0	0	2	3
35	3	5	4	0	0	0	4
35	4	3	2	0	0	0	5
35	5	3	3	1	0	0	3
35	6	4	4	0	0	1	3
35	7	4	3	0	0	0	4
35	8	4	2	0	0	0	4
35	9	2	2	0	0	0	4
36	1	3	3	1	1	NA	NA
36	2	4	4	0	0	1	3
36	3	4	2	0	0	0	4
37	1	5	3	2	1	NA	NA
37	2	4	4	2	0	2	5
37	3	5	3	1	0	2	4
37	4	5	4	0	0	1	5
37	5	4	4	0	0	0	5
37	6	4	3	1	0	0	4
37	7	3	2	0	0	1	4
37	8	3	2	0	0	0	3
37	9	3	3	0	0	0	3
38	1	3	3	1	1	NA	NA
38	2	4	4	0	0	1	3
38	3	4	3	1	0	0	4
38	6	4	2	0	1	NA	NA
38	7	3	2	0	0	0	4
38	8	4	1	0	0	0	3
39	1	5	1	0	1	NA	NA
39	2	2	1	0	0	0	5
39	3	2	2	0	0	0	2
39	4	2	0	2	0	0	2
39	7	4	2	0	1	NA	NA
39	8	2	2	0	0	0	4
39	9	2	0	0	0	0	2
40	1	5	3	1	1	NA	NA
40	2	3	3	2	0	1	5
40	3	5	3	2	0	2	3
40	4	4	3	1	0	2	5
40	5	6	5	0	0	1	4
40	6	2	2	0	0	0	6
40	7	3	2	0	0	0	2
41	1	5	3	0	1	NA	NA
41	2	3	3	1	0	0	5
41	3	4	3	0	0	1	3
41	4	3	1	1	0	0	4
41	5	4	4	3	0	1	3
41	6	5	2	2	0	3	4
41	7	4	0	1	0	2	5
41	8	3	3	0	0	1	4
41	9	2	1	0	0	0	3
42	1	2	1	1	1	NA	NA
42	2	3	2	1	0	1	2
42	3	3	3	3	0	1	3
42	4	5	2	0	0	3	3
42	5	2	1	0	0	0	5
42	6	2	2	1	0	0	2
42	7	3	2	0	0	1	2
42	8	2	2	0	0	0	3
42	9	2	1	1	0	0	2
43	1	2	2	1	1	NA	NA
43	2	3	3	1	0	1	2
43	3	4	4	1	0	1	3
43	4	4	2	0	0	1	4
43	5	3	0	0	0	0	4
44	1	3	3	0	1	NA	NA
44	2	3	2	0	0	0	3
44	3	4	2	0	0	0	3
44	4	3	2	0	0	0	4
44	5	2	2	0	0	0	3
44	6	2	0	0	0	0	2
45	1	3	1	1	1	NA	NA
45	2	3	3	0	0	1	3
45	3	3	1	1	0	0	3
45	4	2	2	0	0	1	3
45	5	2	2	1	0	0	2
45	6	3	0	0	0	1	2
46	3	4	1	0	1	NA	NA
46	4	2	2	2	0	0	4
46	5	4	4	1	0	2	2
46	6	4	4	3	0	1	4
46	7	6	5	2	0	3	4
46	8	5	5	0	0	2	6
46	9	5	5	0	0	0	5
47	1	5	2	1	1	NA	NA
47	2	4	3	1	0	1	5
47	3	3	3	0	0	1	4
47	4	2	2	1	0	0	3
47	5	3	1	0	0	1	2
47	6	2	0	0	0	0	3
48	1	3	3	0	1	NA	NA
48	2	3	3	2	0	0	3
48	3	5	2	1	0	2	3
48	4	3	3	0	0	1	5
48	5	3	3	1	0	0	3
48	6	4	4	2	0	1	3
48	7	4	3	0	0	2	4
48	8	4	1	0	0	0	4
48	9	2	1	1	0	0	4
49	1	2	2	0	1	NA	NA
49	2	2	2	0	0	0	2
49	3	2	1	0	0	0	2
49	4	2	2	0	0	0	2
49	5	2	1	1	0	0	2
49	6	3	2	1	0	1	2
49	7	3	2	3	0	1	3
49	8	6	3	2	0	3	3
49	9	6	4	0	0	2	6
50	1	3	3	2	1	NA	NA
50	2	4	4	0	0	2	3
50	3	4	4	2	0	0	4
50	4	4	3	0	0	2	4
50	5	3	3	0	0	0	4
50	6	3	2	3	0	0	3
50	7	4	4	0	0	3	3
50	8	4	2	0	0	0	4
50	9	4	2	1	0	0	4
51	1	4	3	0	1	NA	NA
51	2	3	3	0	0	0	4
51	3	3	2	0	0	0	3
51	4	3	2	2	0	0	3
51	5	5	3	0	0	2	3
51	6	3	2	0	0	0	5
51	7	2	1	0	0	0	3
51	8	2	1	2	0	0	2
51	9	3	3	1	0	2	2
52	1	4	4	1	1	NA	NA
52	2	5	4	0	0	1	4
52	3	4	3	0	0	0	5
52	4	3	2	0	0	0	4
52	5	2	1	2	0	0	3
52	6	4	3	0	0	2	2
52	7	3	3	0	0	0	4
52	8	2	1	0	0	0	3
52	9	2	0	0	0	0	2
53	1	2	1	0	1	NA	NA
53	2	2	1	0	0	0	2
53	3	2	1	0	0	0	2
53	4	2	2	1	0	0	2
53	5	3	2	2	0	1	2
53	6	5	5	2	0	2	3
53	7	6	5	0	0	2	5
53	8	5	3	0	0	0	6
53	9	3	2	1	0	0	5
54	1	5	4	0	1	NA	NA
54	2	4	4	1	0	0	5
54	5	4	2	0	1	NA	NA
54	6	4	3	3	0	0	4
54	7	6	3	1	0	3	4
54	8	4	2	0	0	1	6
54	9	3	3	0	0	0	4
55	1	3	2	0	1	NA	NA
55	2	2	2	0	0	0	3
55	3	2	1	0	0	0	2
55	4	2	1	0	0	0	2
55	5	2	2	0	0	0	2
55	6	2	2	0	0	0	2
55	7	3	2	0	0	0	2
55	8	3	3	0	0	0	3
55	9	3	2	0	0	0	3
56	1	4	2	1	1	NA	NA
56	2	2	0	0	0	1	4
57	1	3	2	0	1	NA	NA
57	2	3	2	0	0	0	3
58	1	3	1	0	1	NA	NA
58	2	3	3	2	0	0	3
58	3	4	1	0	0	2	3
58	4	2	2	0	0	0	4
58	5	3	3	0	0	0	2
58	6	2	2	0	0	0	3
58	7	2	1	0	0	0	2
59	1	5	3	0	1	NA	NA
59	2	3	3	0	0	0	5
59	3	2	1	0	0	0	3
59	4	3	3	1	0	0	2
59	5	4	4	0	0	1	3
59	6	4	4	2	0	0	4
59	7	4	3	2	0	2	4
59	8	4	2	0	0	2	4
59	9	3	0	0	0	0	4
60	1	3	2	1	1	NA	NA
60	2	3	2	0	0	1	3
60	3	2	1	1	0	0	3
60	4	2	1	0	0	1	2
60	5	2	1	0	0	0	2
60	6	2	0	0	0	0	2
60	7	2	0	0	0	0	2
60	8	2	2	0	0	0	2
61	1	5	5	0	1	NA	NA
61	2	4	3	0	0	0	5
61	3	3	2	0	0	0	4
61	4	2	2	1	0	0	3
61	5	4	4	2	0	1	2
61	6	6	3	0	0	2	4
61	7	3	3	1	0	0	6
61	8	4	3	0	0	1	3
61	9	2	1	0	0	0	4
62	1	3	2	0	1	NA	NA
62	2	2	1	2	0	0	3
62	3	4	3	0	0	2	2
62	4	4	2	0	0	0	4
62	5	2	1	0	0	0	4
62	6	3	1	1	0	0	2
62	7	2	0	0	0	1	3
62	8	2	2	0	0	0	2
62	9	3	3	1	0	0	2
63	1	3	2	1	1	NA	NA
63	2	4	3	0	0	1	3
63	3	3	3	0	0	0	4
63	4	4	3	1	0	0	3
63	5	4	3	0	0	1	4
63	6	3	3	0	0	0	4
64	1	2	2	2	1	NA	NA
64	2	4	4	0	0	2	2
64	3	4	2	1	0	0	4
64	4	4	3	1	0	1	4
64	5	4	3	2	0	1	4
64	6	5	4	1	0	2	4
64	7	5	0	0	0	1	5
64	8	3	0	0	0	0	5
64	9	3	1	0	0	0	3
65	1	5	5	2	1	NA	NA
65	2	7	4	2	0	2	5
65	3	6	4	3	0	2	7
65	4	6	2	0	0	3	6
65	5	2	1	2	0	0	6
65	6	4	2	2	0	2	2
65	7	5	4	0	0	2	4
65	8	2	0	0	0	0	5
66	1	2	2	2	1	NA	NA
66	2	4	4	0	0	2	2
66	3	4	4	1	0	0	4
66	4	5	5	2	0	1	4
66	5	6	5	0	0	2	5
66	6	4	3	0	0	0	6
66	7	3	1	0	0	0	4
67	1	5	4	0	1	NA	NA
67	2	4	4	0	0	0	5
67	3	4	4	0	0	0	4
67	4	4	3	1	0	0	4
67	5	4	4	0	0	1	4
67	6	3	3	2	0	0	4
67	7	5	4	0	0	2	3
67	8	3	2	0	0	0	5
67	9	2	2	1	0	0	3
68	1	3	2	2	1	NA	NA
68	2	4	3	1	0	2	3
68	3	4	3	3	0	1	4
68	4	6	4	0	0	3	4
68	5	3	3	1	0	0	6
68	6	4	2	0	0	1	3
68	7	3	3	0	0	0	4
68	8	3	2	0	0	0	3
68	9	3	3	0	0	0	3
69	2	5	4	0	1	NA	NA
69	3	3	3	1	0	0	5
69	4	4	2	2	0	1	3
69	5	4	3	0	0	2	4
69	7	5	3	2	1	NA	NA
69	9	3	2	1	1	NA	NA
70	2	3	2	1	1	NA	NA
70	3	4	2	3	0	1	3
70	4	5	4	0	0	3	4
70	5	4	1	0	0	0	5
70	7	2	2	0	1	NA	NA
70	9	2	2	2	1	NA	NA
71	2	2	1	2	1	NA	NA
71	3	4	3	0	0	2	2
71	4	3	2	1	0	0	4
71	5	3	3	3	0	1	3
71	6	6	4	2	0	3	3
71	7	4	3	0	0	2	6
71	8	3	3	1	0	0	4
71	9	2	1	1	0	1	3
72	2	4	3	0	1	NA	NA
72	3	6	5	2	0	0	4
72	4	6	5	1	0	2	6
72	5	6	4	2	0	1	6
72	6	5	1	0	0	2	6
73	2	3	3	1	1	NA	NA
73	3	4	2	1	0	1	3
73	4	3	2	0	0	1	4
73	5	2	0	0	0	0	3
74	2	2	2	0	1	NA	NA
74	3	2	2	0	0	0	2
74	7	5	1	0	1	NA	NA
75	2	2	1	1	1	NA	NA
75	3	3	3	1	0	1	2
75	4	4	3	3	0	1	3
75	5	6	4	0	0	3	4
75	6	5	3	0	0	0	6
75	9	3	2	1	1	NA	NA
76	5	3	2	0	1	NA	NA
76	6	2	2	0	0	0	3
76	7	2	0	0	0	0	2
77	4	5	2	0	1	NA	NA
77	5	2	1	0	0	0	5
77	6	2	1	0	0	0	2
77	7	3	2	0	0	0	2
77	8	3	1	0	0	0	3
78	5	5	3	0	1	NA	NA
78	6	4	3	0	0	0	5
79	2	5	3	0	1	NA	NA
79	3	2	1	0	0	0	5
79	4	2	1	0	0	0	2
79	8	2	2	0	1	NA	NA
80	6	4	1	0	1	NA	NA
80	7	4	3	1	0	0	4
80	8	3	1	0	0	1	4
80	9	2	1	0	0	0	3
81	2	4	4	0	1	NA	NA
81	3	5	4	0	0	0	4
81	5	2	0	0	1	NA	NA
81	9	3	1	0	1	NA	NA
82	2	5	4	0	1	NA	NA
82	3	2	1	0	0	0	5
82	4	2	1	0	0	0	2
83	2	2	2	1	1	NA	NA
83	3	3	3	1	0	1	2
83	4	5	4	0	0	1	3
83	5	4	3	5	0	0	5
83	6	7	5	3	0	5	4
83	7	9	3	0	0	3	7
83	9	4	1	1	1	NA	NA
84	5	4	1	0	1	NA	NA
84	6	3	1	0	0	0	4
85	2	6	1	0	1	NA	NA
85	3	3	3	1	0	0	6
85	9	3	1	0	1	NA	NA
86	5	4	1	0	1	NA	NA
86	6	2	2	1	0	0	4
86	7	3	2	0	0	1	2
86	8	3	2	3	0	0	3
87	3	3	1	0	1	NA	NA
87	4	2	1	1	0	0	3
87	5	3	2	0	0	1	2
87	6	3	0	1	0	0	3
88	3	3	0	1	1	NA	NA
88	4	3	2	1	0	1	3
88	6	4	0	0	1	NA	NA
88	7	2	2	0	0	0	4
88	8	2	0	0	0	0	2
89	3	2	0	0	1	NA	NA
89	4	3	2	0	0	0	2
89	6	2	0	0	1	NA	NA
89	9	2	0	0	1	NA	NA
90	3	3	0	0	1	NA	NA
90	4	2	2	0	0	0	3
90	5	2	1	0	0	0	2
90	8	2	2	0	1	NA	NA
90	9	2	2	0	0	0	2
91	3	2	1	0	1	NA	NA
91	4	3	2	1	0	0	2
91	5	2	1	1	0	1	3
92	5	2	1	0	1	NA	NA
92	6	2	0	0	0	0	2
93	6	3	0	0	1	NA	NA
93	7	2	0	0	0	0	3
94	7	5	2	1	1	NA	NA
94	8	4	3	1	0	1	5
95	5	2	0	0	1	NA	NA
95	6	2	0	0	0	0	2
96	4	2	1	2	1	NA	NA
96	5	4	0	0	0	2	2
97	4	2	1	0	1	NA	NA
97	5	2	1	0	0	0	2
97	6	2	0	0	0	0	2
98	4	2	1	0	1	NA	NA
98	5	2	1	0	0	0	2
98	7	3	3	1	1	NA	NA
98	8	4	3	1	0	1	3
98	9	2	2	0	0	1	4
99	6	5	2	2	1	NA	NA
99	7	4	2	0	0	2	5
99	8	2	1	0	0	0	4
99	9	2	1	0	0	0	2
100	8	3	0	0	1	NA	NA
100	9	2	0	0	0	0	3
101	8	5	3	1	1	NA	NA
101	9	4	0	0	0	1	5
102	5	2	2	0	1	NA	NA
102	6	2	2	0	0	0	2
102	7	2	2	0	0	0	2
102	8	2	2	0	0	0	2
102	9	2	2	0	0	0	2
103	5	2	1	0	1	NA	NA
103	6	2	1	1	0	0	2
103	7	2	1	0	0	1	2
103	8	2	0	0	0	0	2
103	9	2	0	0	0	0	2
104	6	2	1	0	1	NA	NA
104	7	2	0	0	0	0	2
104	8	2	1	0	0	0	2
104	9	2	0	0	0	0	2
105	6	2	0	0	1	NA	NA
105	7	2	1	0	0	0	2
105	8	2	1	0	0	0	2
105	9	2	1	1	0	0	2
106	7	2	2	0	1	NA	NA
106	8	2	2	0	0	0	2
106	9	2	0	0	0	0	2
107	6	4	3	0	1	NA	NA
107	7	3	2	0	0	0	4
107	8	2	1	0	0	0	3
107	9	2	2	2	0	0	2
108	7	2	2	0	1	NA	NA
108	8	2	2	0	0	0	2
108	9	2	1	0	0	0	2
